# Supplementary material for: Obesity is associated with severe COVID-19 but not death: a dose−response meta-analysis
Source: Epidemiol Infect. 2021 Jan 5;149:e144. doi: 10.1017/S0950268820003179 (PMC8245341; doi:10.1017/S0950268820003179)
Supplement: Supplementary file 1 [file S0950268820003179sup001.zip]

Archive with 14 entries (14 files):
- S0950268820003179sup001.docx
- S0950268820003179sup002.png
- S0950268820003179sup003.png
- S0950268820003179sup004.png
- S0950268820003179sup005.png
- S0950268820003179sup006.png
- S0950268820003179sup007.png
- S0950268820003179sup008.png
- S0950268820003179sup009.doc
- S0950268820003179sup010.docx
- S0950268820003179sup011.docx
- S0950268820003179sup012.docx
- S0950268820003179sup013.docx
- S0950268820003179sup014.docx
